# Supplementary material for: In vitro nanoparticle dosimetry for adherent growing cell monolayers covering bottom and lateral walls
Source: Part Fibre Toxicol. 2018 Oct 30;15:42. doi: 10.1186/s12989-018-0278-9 (PMC6208118; doi:10.1186/s12989-018-0278-9)
Supplement: Supplementary file 1 — Add_step. (M 4 kb) [file 12989_2018_278_MOESM1_ESM.m]

%% ===== subfunction addstep =====
% The subfunction addstep calculates the distance due to diffusion by using
% random number and computes the distance travelled due to sedimentation
% with respect to the z-coordinate. The computed distances of every
% particle in x-, y- and z-direction are added to the coordinates of the
% previous time step to simulate motion.
% The function also counts the hits on the bottom and on the wall and saves
% their coordinates. Particles that are counted as hit are subsequently
% removed from the cylinder and placed outside.
% In every time step particles that diffuse or sediment outside the
% cylinder are placed onto the wall/bottom.
%
% syntax: [V,A,B,count_bottom,count_rand] = add_step(N,V,A,B,tau,p,count_bottom,count_rand,D,v_s)
%
% input: see table below
%
% variable      | description
% -------------------------------------------------------------------------
% N             | particle number
% V             | matrix with coordinates of the particles
% A             | matrix with coordinates of the hits on the wall
% B             | matrix with coordinates of the hits on the bottom
% tau           | time step
% p             | structure with all relevant particle parameters
% count_bottom  | counter for bottom hits
% count_rand    | counter for wall hits
% D             | scalar or matrix containing the diffusion coefficient(s)
% v_s           | sedimentation velocity
%
% output: updated particle coordinates V, updated counters (count_bottom,
%         count_rand), updated matrices with collision coordinates (A, B)
%
% Author:       Laura K�nig
% Email:        laura.koenig@st.ovgu.de
% Group:        Process Systems Engineering, 
%               Otto-von-Guericke-University Magdeburg
% Head:         Prof. Kai Sundmacher
%
% Nov 2016;     Last revision: 02-Oct-2017

function [V,A,B,count_bottom,count_rand] = add_step(N,V,A,B,tau,p,count_bottom,count_rand,D,v_s)

% choose place outside the cylinder, where particles that hit the cells on
% the bottom or the wall should be placed, convert them to cylinder
% coordinates
cart_a = -1e+10; cart_b = -1e+10; cart_c = -1e+10;
[pol_a,pol_b,pol_c] = cart2pol(cart_a,cart_b,cart_c);

% conversion of particle coordinates to cartesian coordinates
[Vcart1, Vcart2, Vcart3] = pol2cart(V(1,:), V(2,:), V(3,:));
Vcart = [Vcart1; Vcart2; Vcart3];
clear Vcart1; clear Vcart2; clear Vcart3;

% calculate the random numbers and the resulting distance to be travelled
RandMotionInCart = randn(3,N);
x = sqrt(2.*D*tau).*RandMotionInCart(1,:);
y = sqrt(2.*D*tau).*RandMotionInCart(2,:);
z = sqrt(2.*D*tau).*RandMotionInCart(3,:)- v_s.*tau;

XYZ = [x; y; z];
clear x; clear y;

% when particles are cart_a, cart_b, cart_c (outside) no movement should
% take place
% if inside -> TRUE -> 1
% if outside -> FALSE -> 0
InsideBox = ~(Vcart(1,:) == cart_a | Vcart(2,:) == cart_b | Vcart(3,:) == cart_c);
% bring bool array to the same size as randmotion
InsideBox = repmat(InsideBox, 3, 1);
% multiply bool with the motion, inside box -> no effect, outside
% box -> 0
XYZ = XYZ.*InsideBox;

% add the distance
Vcart = Vcart + XYZ;

% convert particle coordinates to polar coordinates
[Vpol1,Vpol2,Vpol3] = cart2pol(Vcart(1,:),Vcart(2,:),Vcart(3,:));
V = [Vpol1;Vpol2;Vpol3];
clear Vpol1; clear Vpol2; clear Vpol3;

% check if particles are inside the cylinder and place them back inside
% (remember that particles on cart_a, cart_b, cart_c should NOT be placed
% back inside)

% wall limit
Indecies = find(V(2,:) > p.radius & V(2,:) < pol_b);
V(2,Indecies) = p.radius;

% height and bottom limit
Indecies = find(V(3,:) > p.fuellhoehe);
V(3,Indecies) = p.fuellhoehe - z(Indecies) ;
Indecies = find(V(3,:) <= 0 & V(3,:) > pol_c);
V(3,Indecies) = 0;

% count particles on the bottom, save coordinates and place them to pol_a,
% pol_b and pol_c (remove them from control volume)
Indecies = find(V(3,:)==0);
Start = count_bottom+1;
count_bottom = count_bottom + length(Indecies);
End = count_bottom;
B(Start:End, 1:2) = [V(1, Indecies); V(2, Indecies)]';
V(1, Indecies) = pol_a;
V(2, Indecies) = pol_b;
V(3, Indecies) = pol_c;

% count particles that hit the cells on the side wall, save coordinates and 
% place them to pol_a, pol_b and pol_c (remove them from control volume)
Indecies = find(V(2,:)== p.radius & V(3,:) <= p.wuchshoehe & V(3,:) >= 0);
Start = count_rand+1;
count_rand = count_rand + length(Indecies);
End = count_rand;
A(Start:End, 1:3) = [V(1, Indecies); V(2, Indecies); V(3, Indecies)]';
V(1, Indecies) = pol_a;
V(2, Indecies) = pol_b;
V(3, Indecies) = pol_c;
end
