# Supplementary material for: In vitro nanoparticle dosimetry for adherent growing cell monolayers covering bottom and lateral walls
Source: Part Fibre Toxicol. 2018 Oct 30;15:42. doi: 10.1186/s12989-018-0278-9 (PMC6208118; doi:10.1186/s12989-018-0278-9)
Supplement: Supplementary file 2 — Distribution_processing. (M 2 kb) [file 12989_2018_278_MOESM2_ESM.m]

%% ===== subfunction distribution_processing =====
% The function distribution_processing loads the cumulative distribution (interval [0,1]) from excel table and kicks out every value
% equal to zero to save runtime.
%
% input: see table below
%
%   FIELDS               |  DESCRIPTION        |   TYPE
% ---------------------------------------------------------
%   uip.excel_table_path | path of excel table | string
%   uip.excel_table_name | name of excel table | string
%   uip.excel_sheet      | sheet number        | integer
%   uip.cells_vals       | cells with particle | integer
%                        | sizes or diffusion  |
%                        | coefficients        |
%   uip.cells_cumsum     | cells with values of| integer
%                        | the cumulative      |
%                        | distribution        |
%
% output: matrix M containing as many elements with specific diffusion
%         coefficient or particle size as given by distribution
%
% =========================== EXAMPLE ==================================
% - according to distribution 20 % of of the particle are 1 - 20 nm large,
%   20 are 21 - 40 nm large, 60 % are 41-60 nm large
% - we calculate with 100 particles
% - then M consits of:
%       -> 20 elements with a size of 20 nm
%       -> 20 elements with a size of 40 nm
%       -> 60 elements with a size of 60 nm
%
% Author:       Laura K�nig
% Email:        laura.koenig@st.ovgu.de
% Group:        Process Systems Engineering, 
%               Otto-von-Guericke-University Magdeburg
% Head:         Prof. Kai Sundmacher
%
% Nov 2016;     Last revision: 30-Jan-2018

function M = distribution_processing(uip)
% add path of excel table
addpath(uip.excel_table_path)

% load diffusion coefficient/particles sizes
D_value_from_table = xlsread(uip.excel_table_name,uip.excel_sheet,uip.excel_cells_vals);

% load values from cumulative distribution
D_cumsum_from_table = xlsread(uip.excel_table_name,uip.excel_sheet,uip.excel_cells_cumsum);

% kick out elements equal to zero
% hold_entry: indeces of nonzero elements
hold_entry = find(D_cumsum_from_table>0);
D_cumsum = D_cumsum_from_table(hold_entry);
D_value = D_value_from_table(hold_entry);

% multiply by particle number
D_cumsum_N = round(D_cumsum*uip.N);

for i = 1:numel(D_cumsum_N)
    if i == 1
        M(1:D_cumsum_N(i)) = D_value(i);
    end   
    
    if i == numel(D_cumsum_N)
        M(D_cumsum_N(i-1)+1:uip.N) = D_value(i);
                if D_cumsum == uip.N
                    break;
                end
    end  
    
    if i > 1 && i < numel(D_cumsum_N)
        M(D_cumsum_N(i-1)+1:D_cumsum_N(i))= D_value(i);
    end % end if
    
end % end for
end % end function
