# Supplementary material for: In vitro nanoparticle dosimetry for adherent growing cell monolayers covering bottom and lateral walls
Source: Part Fibre Toxicol. 2018 Oct 30;15:42. doi: 10.1186/s12989-018-0278-9 (PMC6208118; doi:10.1186/s12989-018-0278-9)
Supplement: Supplementary file 4 — README. (TXT 941 bytes) [file 12989_2018_278_MOESM4_ESM.txt]

===== Three_DSDD.m =====
- main file
- reads excel table with particle distribution for calculations
- calls distribution_processing.m, add_step.m, plot_dose_results.m, table_writer.m

===== distribution_processing.m =====
- subfunction
- loads cumulative particle size distribution from specific Excel table
- path of the Excel table has to be specified in Three_DSDD.m

===== add_step.m =====
- subfunction
- calculates the distance travelled by every particle in x-,y-,z-direction based on diffusion and sedimentation
- is called every time step

===== plot_dose_results.m =====
- subfunction
- plots dose on wall, bottom and total with respect to time
- plots 3D distribution for wall and bottom (Statistics Toolbox required!)

===== table_writer.m =====
- subfunction
- writes the bottom dose, the wall dose, the total dose and the corresponding time into an Excel sheet
- use GUI to specify path and filename
