# Supplementary material for: In vitro nanoparticle dosimetry for adherent growing cell monolayers covering bottom and lateral walls
Source: Part Fibre Toxicol. 2018 Oct 30;15:42. doi: 10.1186/s12989-018-0278-9 (PMC6208118; doi:10.1186/s12989-018-0278-9)
Supplement: Supplementary file 5 — Table_writer. (M 1 kb) [file 12989_2018_278_MOESM5_ESM.m]

%% ===== subfunction table_writer
% The subfunction table_writer writes the bottom dose, the wall dose, the
% total dose and the corresponding time into an Excel sheet. The user can
% select the filename and the path of the table.
%
% syntax: table_writer(out,uip)
%
% input: structures out (containing all output from the main function) and
%        uip (containing all user input)
% 
% output: excel table
%
% Author:       Laura K�nig
% Email:        laura.koenig@st.ovgu.de
% Group:        Process Systems Engineering, 
%               Otto-von-Guericke-University Magdeburg
% Head:         Prof. Kai Sundmacher
%
% Nov 2016;     Last revision: 30-Jan-2018

function table_writer(out,uip)

% choose output filename and path
[filename,pathname] = uiputfile('*.xlsx','Name Output File');

if isequal(filename,0) || isequal(pathname,0)
    return;
end

writer.filename = strcat(pathname,filename);

% delete file if it already exists
if exist(writer.filename,'file')
    delete(writer.filename);
end

disp('output is being written to table...');

% write time to table
xlswrite(writer.filename,{'t [h]'},1,'A1')
xlswrite(writer.filename,out.plot_time,1,'B1')

% write bottom dose to table
xlswrite(writer.filename,{'dose bottom [%]'},1,'A2')
xlswrite(writer.filename,out.plot_count_bottom*100/uip.N,1,'B2')

% write wall dose to table
xlswrite(writer.filename,{'dose wall [%]'},1,'A3')
xlswrite(writer.filename,out.plot_count_rand*100/uip.N,1,'B3')

% write total dose to table
xlswrite(writer.filename,{'dose total [%]'},1,'A4')
xlswrite(writer.filename,(out.plot_count_rand*100/uip.N + out.plot_count_bottom*100/uip.N),1,'B4')

disp('table completed')
end
