# Supplementary material for: In vitro nanoparticle dosimetry for adherent growing cell monolayers covering bottom and lateral walls
Source: Part Fibre Toxicol. 2018 Oct 30;15:42. doi: 10.1186/s12989-018-0278-9 (PMC6208118; doi:10.1186/s12989-018-0278-9)
Supplement: Supplementary file 6 — Three_DSDD (M 9 kb) [file 12989_2018_278_MOESM6_ESM.m]

function Three_DSDD
% Three_DSSD contains the three dimensional sedimentation diffusion model 
% for nanoparticle dosimetry calculations in cell culture dishes. 
% Cells growing up the wall are taken into account.
% The model computes the movement of the nanoparticles in the cell
% culture medium with respect to the distance travelled due to diffusion 
% and sedimentation.
% The diffusion model is based on a Monte-Carlo method in x-, y- and z-direction. For
% sedimentation the sedimentation velocity is calculated with respect to
% the z-direction.
% As a result the model outputs the nanoparticle dose on the bottom, on 
% the wall and the total nanoparticle dose as a graphic and as Excel-Table.
%
%
% Syntax:       []=Tree_DSDD()
%
% Input:        particle number, bottom area, filling level, height of cell
%               growth, temperature, effective density, medium density,
%               medium viscosity, simulation time, particle size or
%               particle size distribution or diffusion coefficient or
%               diffusion coefficient distribution
%
% Output:       plot of particle dose [%] over time, particle distribution
%
% Subfunctions: distribution_processing, add_step, plot_dose_results,
%               table_writer
%
% Author:       Laura K�nig
% Email:        laura.koenig@st.ovgu.de
% Group:        Process Systems Engineering, 
%               Otto-von-Guericke-University Magdeburg
% Head:         Prof. Kai Sundmacher
%
% Nov 2016;     Last revision: 08-Jun-2018 (sedimentation velocity updated)

%% ===== clear all variables, close all windows, clean workspace =====
clear; close all; clc;

%% ===== flags =====
% choose between:
p.flag.diffcoeff    = 1; % 0 - input particle size or particle size
%                              distribution
%                          1 - input diffusion coefficient or diffusion
%                              coefficient distribution
%
p.flag.distribution = 1; % 0 - use averaged value
%                          1 - use diffusion coefficient distribution or
%                              particle size distribution from
%                              excel table

%% ===== user input ======
% struct uip - user input
uip.N = 10000;                           % particle number [#] (use 10000 for good results and low runtime)
uip.bottom_area = 0.34;                  % area of the bottom [cm2]
uip.filling_level = 0.88;                % medium filling level [cm]
uip.cell_growth_height = 0.54;           % height of cell growth [cm]
uip.temp = 37.0;                         % temperature during incubation [�C]
uip.eff_dens = 1.552;                    % effective density [g cm-3]
uip.med_dens = 1.0037;                   % medium density [g cm-3]
uip.med_viscosity = 0.725;               % viscosity [mPa s]
uip.sim_time = 24;                       % simulation time [h]
uip.d_prim = 13.6;                       % diameter of primary particle [nm]
uip.enm = 10.49;                         % density of nanomaterial [g cm-3]

% Distribution from Excel Sheet (if no distribution available, use [];
% use ..\ for parent directory)
uip.excel_table_path = 'C:..\';
uip.excel_table_name = 'example_distribution.xlsx';
uip.excel_sheet = 1;
uip.excel_cells_vals = 'A3:A2002';      % [nm2 s-1]
uip.excel_cells_cumsum = 'B3:B2002';    % [-]

% for calculation with diffusion coefficient distribution:
% (for calculation without distribution or with particle size set value to [] )
uip.temp_NTA = 24.8;                    % temperature during NTA measurement [�C]
uip.med_viscosity_NTA = 0.893;          % media viscosity during NTA measurement [mPa s]

%for calculation with averaged diffusion coefficient:
%(for calculation with particle size or distribution set value to [] )
uip.D = 489e+4;                          %[nm2 s-1]

% for calculation with averaged particle size:
uip.hydr_diam = 150;                     % [nm]


%% ===== process user input and other parameters =====
% adjust units from user input to nanometer-base
% struct p - parameter

N = uip.N;                                   % particle number [#]
p.alpha = 2*pi;                              % angle of bottom considered [rad](2pi for complete bottom, important for boundaries and polar2cartesian coordinate conversion)
p.A = uip.bottom_area*1e+14;                 % area of the bottom [nm2]
p.radius = sqrt(p.A/pi);                     % radius of the bottom [nm]
p.fuellhoehe = uip.filling_level*1e+7;       % medium filling level [nm]
p.wuchshoehe = uip.cell_growth_height*1e+7;  % height of cell growth [nm]
p.zellgroesse = 18.1e+3;                     % cell size [nm] (not used for important calculations, only for adjusting the time step)
p.dichte_ag = uip.eff_dens*1e-24;            % effective density [kg nm-3]
p.T = 273.15 + uip.temp;                     % temperature [K]
p.k_B = 1.380568e-5;                         % Boltzmann constant [kg nm2 s-2 K]
p.dichte_medium = uip.med_dens*1e-24;        % media density [kg nm-3]
p.g = 9.80665e+9;                            % acceleration of gravity [nm/s2]]
p.nu = uip.med_viscosity*1e-12;              % media viscosity [kg nm-1 s-1] (hier: Wasser)
p.d_prim = uip.d_prim;                        % diameter of primary particle [nm]
p.dichte_silber = uip.enm*1e-24;             % density of enm [kg nm-3]
%% ===== calculation of other parameters depending on given measurements =====
% calculation with diffusion coefficient distribution
if p.flag.diffcoeff == 1 && p.flag.distribution == 1
    p.T_NTA = 273.15+uip.temp_NTA;                              % temperature during NTA measurement [K]
    p.nu_NTA = uip.med_viscosity_NTA*1e-12;                     % media viscosity during NTA measurement [kg nm-1 s-1]
    D = distribution_processing(uip);                           % matrix with diffusion coefficients [nm^2/s]                                                     
    hydr_radius = (p.k_B*p.T_NTA)./(6*pi*p.nu_NTA*D);           % hydrodynamic radius [nm]      
    particle_diameter = mean(hydr_radius'*2)                    % averaged particle diameter [nm]
    epsilon = 1 - p.dichte_ag/p.dichte_silber; % porosity of the agglomerate
    DF = 3 + log(1-epsilon)./(log(2*hydr_radius)-log(p.d_prim)); % fractal dimension
    v_s = p.g*(p.dichte_ag-p.dichte_medium).*(p.d_prim).^(3-DF).*(2*hydr_radius).^(DF-1)./(18*p.nu); % sedimentation veloicty [nm/s]
end

% calculation with averaged diffusion coefficient
if p.flag.diffcoeff == 1 && p.flag.distribution == 0
    D = uip.D;
    hydr_radius = (p.k_B*p.T)./(6*pi*p.nu*D);                   % hydrodynamic radius [nm]
    epsilon = 1 - p.dichte_ag/p.dichte_silber; % porosity of the agglomerate
    DF = 3 + log(1-epsilon)./(log(2*hydr_radius)-log(p.d_prim)); % fractal dimension
    v_s = p.g*(p.dichte_ag-p.dichte_medium).*(p.d_prim).^(3-DF).*(2*hydr_radius).^(DF-1)./(18*p.nu); % sedimentation veloicty [nm/s]
end

% calculation with particle size distribution
if p.flag.diffcoeff == 0 && p.flag.distribution == 1
    hydr_diam = distribution_processing(uip);
    hydr_radius = hydr_diam/2;
    D = (p.k_B*p.T)./(6*pi*p.nu*hydr_radius);
    epsilon = 1 - p.dichte_ag/p.dichte_silber; % porosity of the agglomerate
    DF = 3 + log(1-epsilon)./(log(2*hydr_radius)-log(p.d_prim)); % fractal dimension
    v_s = p.g*(p.dichte_ag-p.dichte_medium).*(p.d_prim).^(3-DF).*(2*hydr_radius).^(DF-1)./(18*p.nu); % sedimentation veloicty [nm/s]
end

% calculation with averaged particle size
if p.flag.diffcoeff == 0 && p.flag.distribution == 0
    hydr_radius = uip.hydr_diam/2;
    D = (p.k_B*p.T)./(6*pi*p.nu*hydr_radius);
    epsilon = 1 - p.dichte_ag/p.dichte_silber; % porosity of the agglomerate
    DF = 3 + log(1-epsilon)./(log(2*hydr_radius)-log(p.d_prim)); % fractal dimension
    v_s = p.g*(p.dichte_ag-p.dichte_medium).*(p.d_prim).^(3-DF).*(2*hydr_radius).^(DF-1)./(18*p.nu); % sedimentation veloicty [nm/s]
end
 
%% ===== Initialization =====  
S = uip.sim_time*3600;  % simulation time [s]
tau = 1;                % time step [s]

% randomly distribute particles at t == 0
V = [p.alpha*rand(1,N); sqrt(rand(1,N))*p.radius; p.fuellhoehe*rand(1,N)];

count_rand = 0;        % initialize hits wall
count_bottom = 0;      % initialize hits wall

A = [0 0 0];           % initialize matrix of polar coordinates of the hits on the wall
B = [0 0 0];           % initialize matrix of polar coordinates of the hits on the bottom

%% ===== main =====
init = 1;
  for i = tau:tau:S % loop over time
      
            [V,A,B,count_bottom,count_rand] = add_step(N,V,A,B,tau,p,count_bottom,count_rand,D,v_s); % Addieren des root-mean-square displacements f�r jeden Zeitschritt
            
            disp(['simulation completed: ',num2str(i/(3600*uip.sim_time)*100),' %'])
            times = [1:1:uip.sim_time]*3600;
            
            if any(i==times)
               out.plot_time(init) = i/3600;
               out.plot_count_bottom(init) = count_bottom;
               out.plot_count_rand(init) = count_rand;
               init = init+1;
            end % end if
            
  end % end loop over time
  out.A = A;
  out.B = B;
  
  % write results to excel table
  table_writer(out,uip)

  
  % plot results
  plot_dose_results(out,uip,p)
  
  % display end of simulation
  disp('end of simulation')

end % end main function
