# Supplementary material for: In vitro nanoparticle dosimetry for adherent growing cell monolayers covering bottom and lateral walls
Source: Part Fibre Toxicol. 2018 Oct 30;15:42. doi: 10.1186/s12989-018-0278-9 (PMC6208118; doi:10.1186/s12989-018-0278-9)
Supplement: Supplementary file 7 — Example_distribution. (XLSX 50 kb) [file 12989_2018_278_MOESM7_ESM.xlsx]

## Sheet: AgPAA
	example distribution
Diffusion Coefficient (nmｲ/s)	[%]
0	0
10000	0
20000	0
30000	0
40000	0
50000	0
60000	0
70000	0
80000	0
90000	0
100000	0
110000	0
120000	0
130000	0
140000	0
150000	0
160000	0
170000	0
180000	0
190000	0
200000	0
210000	0
220000	0
230000	0
240000	0
250000	0
260000	0
270000	0
280000	0
290000	0
300000	0
310000	0
320000	0
330000	0
340000	0
350000	0
360000	0
370000	0
380000	0
390000	0
400000	0
410000	0
420000	0
430000	0
440000	0
450000	0
460000	0
470000	0
480000	0
490000	0
500000	0
510000	0
520000	0
530000	0
540000	0
550000	0
560000	0
570000	0
580000	0
590000	0
600000	0
610000	0
620000	2.27809e-07
630000	4.55618e-07
640000	9.11235e-07
650000	1.82247e-06
660000	3.18932e-06
670000	5.2396e-06
680000	8.42893e-06
690000	1.32129e-05
700000	2.00472e-05
710000	2.93873e-05
720000	4.1689e-05
730000	5.76356e-05
740000	7.76828e-05
750000	0.000101831
760000	0.000130534
770000	0.000163567
780000	0.000200927
790000	0.000242161
800000	0.000287039
810000	0.000335335
820000	0.000386819
830000	0.000441266
840000	0.000498901
850000	0.000559954
860000	0.000624652
870000	0.000693906
880000	0.000768399
890000	0.000848816
900000	0.00093675
910000	0.00103334
920000	0.00114064
930000	0.00126047
940000	0.0013951
950000	0.00154751
960000	0.00172064
970000	0.00191792
980000	0.00214277
990000	0.0023986
1000000	0.00268906
1010000	0.00301778
1020000	0.00338775
1030000	0.0038019
1040000	0.00426276
1050000	0.00477214
1060000	0.00533141
1070000	0.00594125
1080000	0.00660167
1090000	0.00731221
1100000	0.00807172
1110000	0.00887908
1120000	0.00973222
1130000	0.0106291
1140000	0.0115675
1150000	0.012545
1160000	0.0135592
1170000	0.014608
1180000	0.0156892
1190000	0.0168009
1200000	0.0179413
1210000	0.0191093
1220000	0.0203041
1230000	0.0215252
1240000	0.0227725
1250000	0.0240461
1260000	0.0253472
1270000	0.0266764
1280000	0.0280353
1290000	0.0294254
1300000	0.0308481
1310000	0.0323051
1320000	0.0337979
1330000	0.0353281
1340000	0.0368968
1350000	0.0385054
1360000	0.0401547
1370000	0.0418458
1380000	0.0435794
1390000	0.0453561
1400000	0.0471769
1410000	0.0490429
1420000	0.0509554
1430000	0.0529159
1440000	0.0549268
1450000	0.0569903
1460000	0.0591096
1470000	0.0612879
1480000	0.0635288
1490000	0.0658361
1500000	0.0682135
1510000	0.0706649
1520000	0.0731936
1530000	0.0758027
1540000	0.078495
1550000	0.0812722
1560000	0.0841355
1570000	0.0870856
1580000	0.0901219
1590000	0.0932431
1600000	0.0964474
1610000	0.099732
1620000	0.103094
1630000	0.106529
1640000	0.110033
1650000	0.113602
1660000	0.117231
1670000	0.120917
1680000	0.124654
1690000	0.128438
1700000	0.132267
1710000	0.136135
1720000	0.140042
1730000	0.143983
1740000	0.147958
1750000	0.151964
1760000	0.156001
1770000	0.160067
1780000	0.164163
1790000	0.168289
1800000	0.172444
1810000	0.176629
1820000	0.180846
1830000	0.185095
1840000	0.189376
1850000	0.193692
1860000	0.198043
1870000	0.20243
1880000	0.206853
1890000	0.211314
1900000	0.215814
1910000	0.220352
1920000	0.22493
1930000	0.229547
1940000	0.234202
1950000	0.238897
1960000	0.243629
1970000	0.248399
1980000	0.253205
1990000	0.258045
2000000	0.262919
2010000	0.267823
2020000	0.272757
2030000	0.277717
2040000	0.282702
2050000	0.287708
2060000	0.292733
2070000	0.297774
2080000	0.302828
2090000	0.307892
2100000	0.312962
2110000	0.318037
2120000	0.323112
2130000	0.328184
2140000	0.333252
2150000	0.338311
2160000	0.343359
2170000	0.348394
2180000	0.353414
2190000	0.358415
2200000	0.363397
2210000	0.368357
2220000	0.373294
2230000	0.378206
2240000	0.383093
2250000	0.387952
2260000	0.392784
2270000	0.397587
2280000	0.402361
2290000	0.407106
2300000	0.411821
2310000	0.416507
2320000	0.421163
2330000	0.42579
2340000	0.430388
2350000	0.434957
2360000	0.439498
2370000	0.444011
2380000	0.448497
2390000	0.452956
2400000	0.45739
2410000	0.461798
2420000	0.466182
2430000	0.470543
2440000	0.47488
2450000	0.479195
2460000	0.483489
2470000	0.487761
2480000	0.492014
2490000	0.496247
2500000	0.500462
2510000	0.504659
2520000	0.508838
2530000	0.512999
2540000	0.517145
2550000	0.521274
2560000	0.525387
2570000	0.529485
2580000	0.533567
2590000	0.537635
2600000	0.541687
2610000	0.545725
2620000	0.549748
2630000	0.553756
2640000	0.557749
2650000	0.561726
2660000	0.565688
2670000	0.569634
2680000	0.573564
2690000	0.577478
2700000	0.581374
2710000	0.585253
2720000	0.589114
2730000	0.592956
2740000	0.596779
2750000	0.600583
2760000	0.604365
2770000	0.608127
2780000	0.611867
2790000	0.615584
2800000	0.619279
2810000	0.62295
2820000	0.626596
2830000	0.630218
2840000	0.633814
2850000	0.637384
2860000	0.640927
2870000	0.644443
2880000	0.647932
2890000	0.651392
2900000	0.654824
2910000	0.658227
2920000	0.6616
2930000	0.664944
2940000	0.668259
2950000	0.671543
2960000	0.674797
2970000	0.678021
2980000	0.681215
2990000	0.684378
3000000	0.687511
3010000	0.690614
3020000	0.693687
3030000	0.696729
3040000	0.699743
3050000	0.702726
3060000	0.705681
3070000	0.708606
3080000	0.711503
3090000	0.714372
3100000	0.717213
3110000	0.720026
3120000	0.722813
3130000	0.725573
3140000	0.728307
3150000	0.731015
3160000	0.733698
3170000	0.736356
3180000	0.73899
3190000	0.7416
3200000	0.744186
3210000	0.74675
3220000	0.749291
3230000	0.751809
3240000	0.754306
3250000	0.756781
3260000	0.759235
3270000	0.761668
3280000	0.76408
3290000	0.766472
3300000	0.768843
3310000	0.771194
3320000	0.773526
3330000	0.775838
3340000	0.77813
3350000	0.780402
3360000	0.782655
3370000	0.784888
3380000	0.787102
3390000	0.789296
3400000	0.791471
3410000	0.793626
3420000	0.795762
3430000	0.797878
3440000	0.799974
3450000	0.80205
3460000	0.804106
3470000	0.806142
3480000	0.808159
3490000	0.810154
3500000	0.81213
3510000	0.814085
3520000	0.816019
3530000	0.817933
3540000	0.819826
3550000	0.821698
3560000	0.82355
3570000	0.82538
3580000	0.827189
3590000	0.828978
3600000	0.830746
3610000	0.832492
3620000	0.834218
3630000	0.835923
3640000	0.837607
3650000	0.83927
3660000	0.840913
3670000	0.842535
3680000	0.844136
3690000	0.845717
3700000	0.847278
3710000	0.848819
3720000	0.850341
3730000	0.851842
3740000	0.853324
3750000	0.854787
3760000	0.856231
3770000	0.857656
3780000	0.859062
3790000	0.860451
3800000	0.861821
3810000	0.863173
3820000	0.864509
3830000	0.865827
3840000	0.867128
3850000	0.868413
3860000	0.869681
3870000	0.870933
3880000	0.87217
3890000	0.873391
3900000	0.874597
3910000	0.875789
3920000	0.876966
3930000	0.878129
3940000	0.879278
3950000	0.880413
3960000	0.881536
3970000	0.882645
3980000	0.883741
3990000	0.884825
4000000	0.885897
4010000	0.886957
4020000	0.888005
4030000	0.889042
4040000	0.890068
4050000	0.891083
4060000	0.892087
4070000	0.893081
4080000	0.894064
4090000	0.895038
4100000	0.896001
4110000	0.896955
4120000	0.8979
4130000	0.898836
4140000	0.899762
4150000	0.90068
4160000	0.901589
4170000	0.902489
4180000	0.903381
4190000	0.904265
4200000	0.905141
4210000	0.906009
4220000	0.906869
4230000	0.907722
4240000	0.908567
4250000	0.909405
4260000	0.910235
4270000	0.911058
4280000	0.911874
4290000	0.912684
4300000	0.913486
4310000	0.914282
4320000	0.915071
4330000	0.915853
4340000	0.916629
4350000	0.917399
4360000	0.918162
4370000	0.918919
4380000	0.91967
4390000	0.920415
4400000	0.921153
4410000	0.921886
4420000	0.922612
4430000	0.923333
4440000	0.924048
4450000	0.924757
4460000	0.92546
4470000	0.926157
4480000	0.926849
4490000	0.927534
4500000	0.928215
4510000	0.928889
4520000	0.929558
4530000	0.930221
4540000	0.930879
4550000	0.931531
4560000	0.932178
4570000	0.932819
4580000	0.933454
4590000	0.934084
4600000	0.934709
4610000	0.935328
4620000	0.935941
4630000	0.936549
4640000	0.937151
4650000	0.937748
4660000	0.938339
4670000	0.938925
4680000	0.939506
4690000	0.940081
4700000	0.94065
4710000	0.941214
4720000	0.941773
4730000	0.942326
4740000	0.942874
4750000	0.943416
4760000	0.943952
4770000	0.944484
4780000	0.94501
4790000	0.945531
4800000	0.946046
4810000	0.946556
4820000	0.947061
4830000	0.94756
4840000	0.948054
4850000	0.948543
4860000	0.949027
4870000	0.949505
4880000	0.949978
4890000	0.950446
4900000	0.950909
4910000	0.951367
4920000	0.95182
4930000	0.952268
4940000	0.952711
4950000	0.953149
4960000	0.953581
4970000	0.954009
4980000	0.954433
4990000	0.954851
5000000	0.955264
5010000	0.955673
5020000	0.956078
5030000	0.956477
5040000	0.956872
5050000	0.957262
5060000	0.957648
5070000	0.958029
5080000	0.958406
5090000	0.958778
5100000	0.959146
5110000	0.95951
5120000	0.959869
5130000	0.960224
5140000	0.960575
5150000	0.960922
5160000	0.961265
5170000	0.961603
5180000	0.961938
5190000	0.962268
5200000	0.962595
5210000	0.962918
5220000	0.963237
5230000	0.963552
5240000	0.963864
5250000	0.964171
5260000	0.964475
5270000	0.964776
5280000	0.965073
5290000	0.965366
5300000	0.965656
5310000	0.965943
5320000	0.966226
5330000	0.966506
5340000	0.966783
5350000	0.967056
5360000	0.967327
5370000	0.967594
5380000	0.967858
5390000	0.968119
5400000	0.968377
5410000	0.968632
5420000	0.968884
5430000	0.969133
5440000	0.96938
5450000	0.969624
5460000	0.969865
5470000	0.970103
5480000	0.970339
5490000	0.970572
5500000	0.970802
5510000	0.97103
5520000	0.971256
5530000	0.971479
5540000	0.9717
5550000	0.971918
5560000	0.972134
5570000	0.972348
5580000	0.97256
5590000	0.972769
5600000	0.972976
5610000	0.973181
5620000	0.973384
5630000	0.973585
5640000	0.973784
5650000	0.973981
5660000	0.974175
5670000	0.974368
5680000	0.974559
5690000	0.974748
5700000	0.974936
5710000	0.975121
5720000	0.975305
5730000	0.975486
5740000	0.975666
5750000	0.975845
5760000	0.976021
5770000	0.976196
5780000	0.97637
5790000	0.976541
5800000	0.976712
5810000	0.97688
5820000	0.977047
5830000	0.977213
5840000	0.977377
5850000	0.977539
5860000	0.9777
5870000	0.977859
5880000	0.978017
5890000	0.978174
5900000	0.978329
5910000	0.978483
5920000	0.978635
5930000	0.978786
5940000	0.978936
5950000	0.979085
5960000	0.979232
5970000	0.979378
5980000	0.979522
5990000	0.979666
6000000	0.979808
6010000	0.979949
6020000	0.980089
6030000	0.980227
6040000	0.980364
6050000	0.980501
6060000	0.980636
6070000	0.98077
6080000	0.980903
6090000	0.981034
6100000	0.981165
6110000	0.981295
6120000	0.981423
6130000	0.981551
6140000	0.981677
6150000	0.981803
6160000	0.981927
6170000	0.98205
6180000	0.982173
6190000	0.982295
6200000	0.982415
6210000	0.982535
6220000	0.982654
6230000	0.982772
6240000	0.982889
6250000	0.983005
6260000	0.983121
6270000	0.983235
6280000	0.983349
6290000	0.983462
6300000	0.983574
6310000	0.983685
6320000	0.983796
6330000	0.983905
6340000	0.984014
6350000	0.984122
6360000	0.98423
6370000	0.984337
6380000	0.984443
6390000	0.984548
6400000	0.984653
6410000	0.984757
6420000	0.984861
6430000	0.984963
6440000	0.985066
6450000	0.985167
6460000	0.985268
6470000	0.985368
6480000	0.985468
6490000	0.985567
6500000	0.985665
6510000	0.985763
6520000	0.985861
6530000	0.985957
6540000	0.986054
6550000	0.986149
6560000	0.986245
6570000	0.986339
6580000	0.986434
6590000	0.986527
6600000	0.98662
6610000	0.986713
6620000	0.986805
6630000	0.986897
6640000	0.986988
6650000	0.987079
6660000	0.987169
6670000	0.987259
6680000	0.987348
6690000	0.987437
6700000	0.987525
6710000	0.987613
6720000	0.987701
6730000	0.987788
6740000	0.987875
6750000	0.987961
6760000	0.988047
6770000	0.988132
6780000	0.988217
6790000	0.988302
6800000	0.988386
6810000	0.988469
6820000	0.988553
6830000	0.988636
6840000	0.988718
6850000	0.9888
6860000	0.988882
6870000	0.988963
6880000	0.989043
6890000	0.989124
6900000	0.989204
6910000	0.989283
6920000	0.989362
6930000	0.989441
6940000	0.989519
6950000	0.989597
6960000	0.989674
6970000	0.989751
6980000	0.989828
6990000	0.989904
7000000	0.98998
7010000	0.990055
7020000	0.990129
7030000	0.990204
7040000	0.990278
7050000	0.990352
7060000	0.990425
7070000	0.990497
7080000	0.99057
7090000	0.990641
7100000	0.990713
7110000	0.990784
7120000	0.990854
7130000	0.990924
7140000	0.990993
7150000	0.991062
7160000	0.991131
7170000	0.991199
7180000	0.991267
7190000	0.991334
7200000	0.991401
7210000	0.991467
7220000	0.991533
7230000	0.991598
7240000	0.991663
7250000	0.991728
7260000	0.991792
7270000	0.991855
7280000	0.991918
7290000	0.991981
7300000	0.992043
7310000	0.992105
7320000	0.992166
7330000	0.992227
7340000	0.992287
7350000	0.992347
7360000	0.992407
7370000	0.992466
7380000	0.992524
7390000	0.992582
7400000	0.992639
7410000	0.992696
7420000	0.992753
7430000	0.992809
7440000	0.992865
7450000	0.99292
7460000	0.992974
7470000	0.993029
7480000	0.993082
7490000	0.993136
7500000	0.993189
7510000	0.993241
7520000	0.993292
7530000	0.993344
7540000	0.993394
7550000	0.993445
7560000	0.993495
7570000	0.993544
7580000	0.993593
7590000	0.993642
7600000	0.99369
7610000	0.993737
7620000	0.993784
7630000	0.993831
7640000	0.993877
7650000	0.993923
7660000	0.993969
7670000	0.994013
7680000	0.994058
7690000	0.994102
7700000	0.994145
7710000	0.994188
7720000	0.994231
7730000	0.994274
7740000	0.994315
7750000	0.994357
7760000	0.994398
7770000	0.994439
7780000	0.994479
7790000	0.994518
7800000	0.994558
7810000	0.994597
7820000	0.994635
7830000	0.994674
7840000	0.994711
7850000	0.994749
7860000	0.994786
7870000	0.994823
7880000	0.994859
7890000	0.994895
7900000	0.99493
7910000	0.994965
7920000	0.995
7930000	0.995035
7940000	0.995069
7950000	0.995103
7960000	0.995136
7970000	0.995169
7980000	0.995202
7990000	0.995234
8000000	0.995267
8010000	0.995298
8020000	0.99533
8030000	0.995361
8040000	0.995392
8050000	0.995423
8060000	0.995453
8070000	0.995483
8080000	0.995513
8090000	0.995542
8100000	0.995571
8110000	0.9956
8120000	0.995629
8130000	0.995658
8140000	0.995686
8150000	0.995713
8160000	0.995741
8170000	0.995768
8180000	0.995795
8190000	0.995822
8200000	0.995849
8210000	0.995875
8220000	0.995901
8230000	0.995927
8240000	0.995953
8250000	0.995979
8260000	0.996004
8270000	0.996029
8280000	0.996054
8290000	0.996078
8300000	0.996103
8310000	0.996127
8320000	0.996152
8330000	0.996176
8340000	0.996199
8350000	0.996223
8360000	0.996246
8370000	0.996269
8380000	0.996292
8390000	0.996315
8400000	0.996338
8410000	0.996361
8420000	0.996383
8430000	0.996405
8440000	0.996427
8450000	0.996449
8460000	0.996471
8470000	0.996492
8480000	0.996514
8490000	0.996535
8500000	0.996556
8510000	0.996577
8520000	0.996598
8530000	0.996619
8540000	0.99664
8550000	0.99666
8560000	0.99668
8570000	0.996701
8580000	0.996721
8590000	0.996741
8600000	0.996761
8610000	0.99678
8620000	0.9968
8630000	0.996819
8640000	0.996838
8650000	0.996858
8660000	0.996877
8670000	0.996896
8680000	0.996915
8690000	0.996933
8700000	0.996952
8710000	0.99697
8720000	0.996989
8730000	0.997007
8740000	0.997025
8750000	0.997043
8760000	0.997061
8770000	0.997079
8780000	0.997097
8790000	0.997114
8800000	0.997132
8810000	0.997149
8820000	0.997167
8830000	0.997184
8840000	0.997201
8850000	0.997218
8860000	0.997234
8870000	0.997251
8880000	0.997268
8890000	0.997285
8900000	0.997301
8910000	0.997317
8920000	0.997333
8930000	0.99735
8940000	0.997366
8950000	0.997382
8960000	0.997398
8970000	0.997413
8980000	0.997429
8990000	0.997444
9000000	0.99746
9010000	0.997475
9020000	0.99749
9030000	0.997506
9040000	0.997521
9050000	0.997536
9060000	0.997551
9070000	0.997565
9080000	0.99758
9090000	0.997595
9100000	0.997609
9110000	0.997623
9120000	0.997638
9130000	0.997652
9140000	0.997666
9150000	0.99768
9160000	0.997694
9170000	0.997708
9180000	0.997722
9190000	0.997736
9200000	0.997749
9210000	0.997763
9220000	0.997776
9230000	0.99779
9240000	0.997803
9250000	0.997816
9260000	0.997829
9270000	0.997842
9280000	0.997855
9290000	0.997868
9300000	0.997881
9310000	0.997894
9320000	0.997906
9330000	0.997919
9340000	0.997931
9350000	0.997944
9360000	0.997956
9370000	0.997968
9380000	0.99798
9390000	0.997992
9400000	0.998004
9410000	0.998016
9420000	0.998028
9430000	0.99804
9440000	0.998052
9450000	0.998064
9460000	0.998075
9470000	0.998087
9480000	0.998098
9490000	0.99811
9500000	0.998121
9510000	0.998132
9520000	0.998144
9530000	0.998155
9540000	0.998166
9550000	0.998177
9560000	0.998188
9570000	0.998199
9580000	0.99821
9590000	0.99822
9600000	0.998231
9610000	0.998242
9620000	0.998252
9630000	0.998263
9640000	0.998273
9650000	0.998284
9660000	0.998294
9670000	0.998305
9680000	0.998315
9690000	0.998325
9700000	0.998335
9710000	0.998345
9720000	0.998355
9730000	0.998365
9740000	0.998375
9750000	0.998386
9760000	0.998395
9770000	0.998405
9780000	0.998415
9790000	0.998425
9800000	0.998434
9810000	0.998444
9820000	0.998454
9830000	0.998463
9840000	0.998473
9850000	0.998482
9860000	0.998492
9870000	0.998501
9880000	0.99851
9890000	0.99852
9900000	0.998529
9910000	0.998538
9920000	0.998547
9930000	0.998556
9940000	0.998565
9950000	0.998575
9960000	0.998583
9970000	0.998592
9980000	0.998601
9990000	0.99861
10000000	0.998619
10010000	0.998628
10020000	0.998637
10030000	0.998645
10040000	0.998654
10050000	0.998663
10060000	0.998671
10070000	0.99868
10080000	0.998688
10090000	0.998697
10100000	0.998705
10110000	0.998714
10120000	0.998722
10130000	0.99873
10140000	0.998739
10150000	0.998747
10160000	0.998755
10170000	0.998763
10180000	0.998771
10190000	0.99878
10200000	0.998788
10210000	0.998796
10220000	0.998804
10230000	0.998812
10240000	0.998819
10250000	0.998827
10260000	0.998835
10270000	0.998843
10280000	0.998851
10290000	0.998858
10300000	0.998866
10310000	0.998874
10320000	0.998882
10330000	0.998889
10340000	0.998897
10350000	0.998904
10360000	0.998912
10370000	0.998919
10380000	0.998927
10390000	0.998934
10400000	0.998941
10410000	0.998949
10420000	0.998956
10430000	0.998963
10440000	0.998971
10450000	0.998978
10460000	0.998985
10470000	0.998992
10480000	0.998999
10490000	0.999006
10500000	0.999013
10510000	0.99902
10520000	0.999027
10530000	0.999034
10540000	0.999041
10550000	0.999048
10560000	0.999054
10570000	0.999061
10580000	0.999068
10590000	0.999075
10600000	0.999081
10610000	0.999088
10620000	0.999094
10630000	0.999101
10640000	0.999108
10650000	0.999114
10660000	0.99912
10670000	0.999127
10680000	0.999133
10690000	0.99914
10700000	0.999146
10710000	0.999152
10720000	0.999158
10730000	0.999164
10740000	0.999171
10750000	0.999177
10760000	0.999183
10770000	0.999189
10780000	0.999195
10790000	0.999201
10800000	0.999207
10810000	0.999213
10820000	0.999219
10830000	0.999225
10840000	0.99923
10850000	0.999236
10860000	0.999242
10870000	0.999247
10880000	0.999253
10890000	0.999259
10900000	0.999264
10910000	0.99927
10920000	0.999275
10930000	0.999281
10940000	0.999286
10950000	0.999292
10960000	0.999297
10970000	0.999302
10980000	0.999308
10990000	0.999313
11000000	0.999318
11010000	0.999323
11020000	0.999329
11030000	0.999334
11040000	0.999339
11050000	0.999344
11060000	0.999349
11070000	0.999354
11080000	0.999359
11090000	0.999364
11100000	0.999369
11110000	0.999374
11120000	0.999378
11130000	0.999383
11140000	0.999388
11150000	0.999393
11160000	0.999397
11170000	0.999402
11180000	0.999407
11190000	0.999411
11200000	0.999416
11210000	0.99942
11220000	0.999425
11230000	0.999429
11240000	0.999433
11250000	0.999438
11260000	0.999442
11270000	0.999446
11280000	0.999451
11290000	0.999455
11300000	0.999459
11310000	0.999463
11320000	0.999467
11330000	0.999471
11340000	0.999476
11350000	0.99948
11360000	0.999484
11370000	0.999487
11380000	0.999491
11390000	0.999495
11400000	0.999499
11410000	0.999503
11420000	0.999507
11430000	0.99951
11440000	0.999514
11450000	0.999518
11460000	0.999521
11470000	0.999525
11480000	0.999529
11490000	0.999532
11500000	0.999536
11510000	0.999539
11520000	0.999543
11530000	0.999546
11540000	0.999549
11550000	0.999553
11560000	0.999556
11570000	0.99956
11580000	0.999563
11590000	0.999566
11600000	0.999569
11610000	0.999572
11620000	0.999576
11630000	0.999579
11640000	0.999582
11650000	0.999585
11660000	0.999588
11670000	0.999591
11680000	0.999594
11690000	0.999597
11700000	0.9996
11710000	0.999603
11720000	0.999606
11730000	0.999608
11740000	0.999611
11750000	0.999614
11760000	0.999617
11770000	0.999619
11780000	0.999622
11790000	0.999625
11800000	0.999628
11810000	0.99963
11820000	0.999633
11830000	0.999635
11840000	0.999638
11850000	0.99964
11860000	0.999643
11870000	0.999645
11880000	0.999648
11890000	0.99965
11900000	0.999652
11910000	0.999655
11920000	0.999657
11930000	0.999659
11940000	0.999661
11950000	0.999664
11960000	0.999666
11970000	0.999668
11980000	0.999671
11990000	0.999673
12000000	0.999675
12010000	0.999677
12020000	0.999679
12030000	0.999681
12040000	0.999683
12050000	0.999685
12060000	0.999687
12070000	0.999689
12080000	0.999691
12090000	0.999693
12100000	0.999695
12110000	0.999697
12120000	0.999698
12130000	0.9997
12140000	0.999702
12150000	0.999704
12160000	0.999706
12170000	0.999707
12180000	0.999709
12190000	0.999711
12200000	0.999713
12210000	0.999715
12220000	0.999716
12230000	0.999718
12240000	0.999719
12250000	0.999721
12260000	0.999723
12270000	0.999724
12280000	0.999726
12290000	0.999727
12300000	0.999729
12310000	0.999731
12320000	0.999732
12330000	0.999734
12340000	0.999735
12350000	0.999736
12360000	0.999738
12370000	0.999739
12380000	0.999741
12390000	0.999742
12400000	0.999743
12410000	0.999745
12420000	0.999746
12430000	0.999747
12440000	0.999749
12450000	0.99975
12460000	0.999751
12470000	0.999753
12480000	0.999754
12490000	0.999755
12500000	0.999756
12510000	0.999758
12520000	0.999759
12530000	0.99976
12540000	0.999761
12550000	0.999762
12560000	0.999763
12570000	0.999764
12580000	0.999766
12590000	0.999767
12600000	0.999768
12610000	0.999769
12620000	0.99977
12630000	0.999771
12640000	0.999772
12650000	0.999774
12660000	0.999775
12670000	0.999776
12680000	0.999777
12690000	0.999778
12700000	0.999779
12710000	0.99978
12720000	0.999781
12730000	0.999782
12740000	0.999783
12750000	0.999784
12760000	0.999785
12770000	0.999786
12780000	0.999787
12790000	0.999787
12800000	0.999788
12810000	0.999789
12820000	0.99979
12830000	0.999791
12840000	0.999792
12850000	0.999793
12860000	0.999794
12870000	0.999795
12880000	0.999796
12890000	0.999797
12900000	0.999797
12910000	0.999798
12920000	0.999799
12930000	0.9998
12940000	0.999801
12950000	0.999802
12960000	0.999803
12970000	0.999804
12980000	0.999805
12990000	0.999806
13000000	0.999807
13010000	0.999808
13020000	0.999808
13030000	0.999809
13040000	0.99981
13050000	0.999811
13060000	0.999812
13070000	0.999813
13080000	0.999814
13090000	0.999815
13100000	0.999816
13110000	0.999816
13120000	0.999817
13130000	0.999818
13140000	0.999818
13150000	0.999819
13160000	0.99982
13170000	0.99982
13180000	0.999821
13190000	0.999822
13200000	0.999823
13210000	0.999823
13220000	0.999824
13230000	0.999825
13240000	0.999825
13250000	0.999826
13260000	0.999827
13270000	0.999827
13280000	0.999828
13290000	0.999829
13300000	0.999829
13310000	0.99983
13320000	0.999831
13330000	0.999831
13340000	0.999832
13350000	0.999833
13360000	0.999833
13370000	0.999834
13380000	0.999835
13390000	0.999836
13400000	0.999836
13410000	0.999837
13420000	0.999838
13430000	0.999838
13440000	0.999839
13450000	0.99984
13460000	0.99984
13470000	0.999841
13480000	0.999842
13490000	0.999842
13500000	0.999843
13510000	0.999844
13520000	0.999844
13530000	0.999845
13540000	0.999846
13550000	0.999846
13560000	0.999847
13570000	0.999848
13580000	0.999849
13590000	0.999849
13600000	0.99985
13610000	0.999851
13620000	0.999851
13630000	0.999852
13640000	0.999853
13650000	0.999853
13660000	0.999854
13670000	0.999855
13680000	0.999855
13690000	0.999856
13700000	0.999857
13710000	0.999857
13720000	0.999858
13730000	0.999859
13740000	0.999859
13750000	0.99986
13760000	0.999861
13770000	0.999861
13780000	0.999862
13790000	0.999863
13800000	0.999864
13810000	0.999864
13820000	0.999865
13830000	0.999866
13840000	0.999866
13850000	0.999867
13860000	0.999868
13870000	0.999868
13880000	0.999869
13890000	0.99987
13900000	0.99987
13910000	0.999871
13920000	0.999872
13930000	0.999872
13940000	0.999873
13950000	0.999874
13960000	0.999874
13970000	0.999875
13980000	0.999876
13990000	0.999877
14000000	0.999877
14010000	0.999878
14020000	0.999879
14030000	0.999879
14040000	0.99988
14050000	0.999881
14060000	0.999881
14070000	0.999882
14080000	0.999883
14090000	0.999883
14100000	0.999884
14110000	0.999885
14120000	0.999885
14130000	0.999886
14140000	0.999887
14150000	0.999887
14160000	0.999888
14170000	0.999889
14180000	0.99989
14190000	0.99989
14200000	0.999891
14210000	0.999892
14220000	0.999892
14230000	0.999893
14240000	0.999894
14250000	0.999894
14260000	0.999895
14270000	0.999896
14280000	0.999896
14290000	0.999897
14300000	0.999898
14310000	0.999898
14320000	0.999899
14330000	0.9999
14340000	0.9999
14350000	0.999901
14360000	0.999902
14370000	0.999902
14380000	0.999903
14390000	0.999904
14400000	0.999905
14410000	0.999905
14420000	0.999906
14430000	0.999907
14440000	0.999907
14450000	0.999908
14460000	0.999909
14470000	0.999909
14480000	0.99991
14490000	0.999911
14500000	0.999911
14510000	0.999912
14520000	0.999913
14530000	0.999913
14540000	0.999914
14550000	0.999915
14560000	0.999915
14570000	0.999916
14580000	0.999917
14590000	0.999918
14600000	0.999918
14610000	0.999919
14620000	0.99992
14630000	0.99992
14640000	0.999921
14650000	0.999922
14660000	0.999922
14670000	0.999923
14680000	0.999924
14690000	0.999924
14700000	0.999925
14710000	0.999926
14720000	0.999926
14730000	0.999927
14740000	0.999928
14750000	0.999928
14760000	0.999929
14770000	0.99993
14780000	0.999931
14790000	0.999931
14800000	0.999932
14810000	0.999933
14820000	0.999933
14830000	0.999934
14840000	0.999935
14850000	0.999935
14860000	0.999936
14870000	0.999937
14880000	0.999937
14890000	0.999938
14900000	0.999939
14910000	0.999939
14920000	0.99994
14930000	0.999941
14940000	0.999941
14950000	0.999942
14960000	0.999943
14970000	0.999944
14980000	0.999944
14990000	0.999945
15000000	0.999946
15010000	0.999946
15020000	0.999947
15030000	0.999948
15040000	0.999948
15050000	0.999949
15060000	0.99995
15070000	0.99995
15080000	0.999951
15090000	0.999952
15100000	0.999952
15110000	0.999953
15120000	0.999954
15130000	0.999954
15140000	0.999955
15150000	0.999955
15160000	0.999956
15170000	0.999956
15180000	0.999956
15190000	0.999957
15200000	0.999957
15210000	0.999958
15220000	0.999958
15230000	0.999959
15240000	0.999959
15250000	0.99996
15260000	0.99996
15270000	0.999961
15280000	0.999961
15290000	0.999962
15300000	0.999962
15310000	0.999962
15320000	0.999963
15330000	0.999963
15340000	0.999964
15350000	0.999964
15360000	0.999965
15370000	0.999965
15380000	0.999966
15390000	0.999966
15400000	0.999967
15410000	0.999967
15420000	0.999967
15430000	0.999968
15440000	0.999968
15450000	0.999969
15460000	0.999969
15470000	0.99997
15480000	0.99997
15490000	0.999971
15500000	0.999971
15510000	0.999972
15520000	0.999972
15530000	0.999972
15540000	0.999973
15550000	0.999973
15560000	0.999974
15570000	0.999974
15580000	0.999975
15590000	0.999975
15600000	0.999976
15610000	0.999976
15620000	0.999977
15630000	0.999977
15640000	0.999977
15650000	0.999978
15660000	0.999978
15670000	0.999979
15680000	0.999979
15690000	0.99998
15700000	0.99998
15710000	0.999981
15720000	0.999981
15730000	0.999982
15740000	0.999982
15750000	0.999982
15760000	0.999982
15770000	0.999982
15780000	0.999983
15790000	0.999983
15800000	0.999983
15810000	0.999983
15820000	0.999984
15830000	0.999984
15840000	0.999984
15850000	0.999984
15860000	0.999985
15870000	0.999985
15880000	0.999985
15890000	0.999985
15900000	0.999985
15910000	0.999986
15920000	0.999986
15930000	0.999986
15940000	0.999986
15950000	0.999987
15960000	0.999987
15970000	0.999987
15980000	0.999987
15990000	0.999987
16000000	0.999988
16010000	0.999988
16020000	0.999988
16030000	0.999988
16040000	0.999989
16050000	0.999989
16060000	0.999989
16070000	0.999989
16080000	0.99999
16090000	0.99999
16100000	0.99999
16110000	0.99999
16120000	0.99999
16130000	0.999991
16140000	0.999991
16150000	0.999991
16160000	0.999991
16170000	0.999992
16180000	0.999992
16190000	0.999992
16200000	0.999992
16210000	0.999992
16220000	0.999993
16230000	0.999993
16240000	0.999993
16250000	0.999993
16260000	0.999994
16270000	0.999994
16280000	0.999994
16290000	0.999994
16300000	0.999995
16310000	0.999995
16320000	0.999995
16330000	0.999995
16340000	0.999995
16350000	0.999996
16360000	0.999996
16370000	0.999996
16380000	0.999996
16390000	0.999997
16400000	0.999997
16410000	0.999997
16420000	0.999997
16430000	0.999997
16440000	0.999998
16450000	0.999998
16460000	0.999998
16470000	0.999998
16480000	0.999999
16490000	0.999999
16500000	0.999999
16510000	0.999999
16520000	1
16530000	1
16540000	1
16550000	1
16560000	1
16570000	1
16580000	1
16590000	1
16600000	1
16610000	1
16620000	1
16630000	1
16640000	1
16650000	1
16660000	1
16670000	1
16680000	1
16690000	1
16700000	1
16710000	1
16720000	1
16730000	1
16740000	1
16750000	1
16760000	1
16770000	1
16780000	1
16790000	1
16800000	1
16810000	1
16820000	1
16830000	1
16840000	1
16850000	1
16860000	1
16870000	1
16880000	1
16890000	1
16900000	1
16910000	1
16920000	1
16930000	1
16940000	1
16950000	1
16960000	1
16970000	1
16980000	1
16990000	1
17000000	1
17010000	1
17020000	1
17030000	1
17040000	1
17050000	1
17060000	1
17070000	1
17080000	1
17090000	1
17100000	1
17110000	1
17120000	1
17130000	1
17140000	1
17150000	1
17160000	1
17170000	1
17180000	1
17190000	1
17200000	1
17210000	1
17220000	1
17230000	1
17240000	1
17250000	1
17260000	1
17270000	1
17280000	1
17290000	1
17300000	1
17310000	1
17320000	1
17330000	1
17340000	1
17350000	1
17360000	1
17370000	1
17380000	1
17390000	1
17400000	1
17410000	1
17420000	1
17430000	1
17440000	1
17450000	1
17460000	1
17470000	1
17480000	1
17490000	1
17500000	1
17510000	1
17520000	1
17530000	1
17540000	1
17550000	1
17560000	1
17570000	1
17580000	1
17590000	1
17600000	1
17610000	1
17620000	1
17630000	1
17640000	1
17650000	1
17660000	1
17670000	1
17680000	1
17690000	1
17700000	1
17710000	1
17720000	1
17730000	1
17740000	1
17750000	1
17760000	1
17770000	1
17780000	1
17790000	1
17800000	1
17810000	1
17820000	1
17830000	1
17840000	1
17850000	1
17860000	1
17870000	1
17880000	1
17890000	1
17900000	1
17910000	1
17920000	1
17930000	1
17940000	1
17950000	1
17960000	1
17970000	1
17980000	1
17990000	1
18000000	1
18010000	1
18020000	1
18030000	1
18040000	1
18050000	1
18060000	1
18070000	1
18080000	1
18090000	1
18100000	1
18110000	1
18120000	1
18130000	1
18140000	1
18150000	1
18160000	1
18170000	1
18180000	1
18190000	1
18200000	1
18210000	1
18220000	1
18230000	1
18240000	1
18250000	1
18260000	1
18270000	1
18280000	1
18290000	1
18300000	1
18310000	1
18320000	1
18330000	1
18340000	1
18350000	1
18360000	1
18370000	1
18380000	1
18390000	1
18400000	1
18410000	1
18420000	1
18430000	1
18440000	1
18450000	1
18460000	1
18470000	1
18480000	1
18490000	1
18500000	1
18510000	1
18520000	1
18530000	1
18540000	1
18550000	1
18560000	1
18570000	1
18580000	1
18590000	1
18600000	1
18610000	1
18620000	1
18630000	1
18640000	1
18650000	1
18660000	1
18670000	1
18680000	1
18690000	1
18700000	1
18710000	1
18720000	1
18730000	1
18740000	1
18750000	1
18760000	1
18770000	1
18780000	1
18790000	1
18800000	1
18810000	1
18820000	1
18830000	1
18840000	1
18850000	1
18860000	1
18870000	1
18880000	1
18890000	1
18900000	1
18910000	1
18920000	1
18930000	1
18940000	1
18950000	1
18960000	1
18970000	1
18980000	1
18990000	1
19000000	1
19010000	1
19020000	1
19030000	1
19040000	1
19050000	1
19060000	1
19070000	1
19080000	1
19090000	1
19100000	1
19110000	1
19120000	1
19130000	1
19140000	1
19150000	1
19160000	1
19170000	1
19180000	1
19190000	1
19200000	1
19210000	1
19220000	1
19230000	1
19240000	1
19250000	1
19260000	1
19270000	1
19280000	1
19290000	1
19300000	1
19310000	1
19320000	1
19330000	1
19340000	1
19350000	1
19360000	1
19370000	1
19380000	1
19390000	1
19400000	1
19410000	1
19420000	1
19430000	1
19440000	1
19450000	1
19460000	1
19470000	1
19480000	1
19490000	1
19500000	1
19510000	1
19520000	1
19530000	1
19540000	1
19550000	1
19560000	1
19570000	1
19580000	1
19590000	1
19600000	1
19610000	1
19620000	1
19630000	1
19640000	1
19650000	1
19660000	1
19670000	1
19680000	1
19690000	1
19700000	1
19710000	1
19720000	1
19730000	1
19740000	1
19750000	1
19760000	1
19770000	1
19780000	1
19790000	1
19800000	1
19810000	1
19820000	1
19830000	1
19840000	1
19850000	1
19860000	1
19870000	1
19880000	1
19890000	1
19900000	1
19910000	1
19920000	1
19930000	1
19940000	1
19950000	1
19960000	1
19970000	1
[truncated: 2 more rows]
