# Supplementary material for: In vitro nanoparticle dosimetry for adherent growing cell monolayers covering bottom and lateral walls
Source: Part Fibre Toxicol. 2018 Oct 30;15:42. doi: 10.1186/s12989-018-0278-9 (PMC6208118; doi:10.1186/s12989-018-0278-9)
Supplement: Supplementary file 8 — Example_results. (XLSX 8 kb) [file 12989_2018_278_MOESM8_ESM.xlsx]

## Sheet: Tabelle1
t [h]	1	2	3	4	5	6	7	8	9	10	11	12	13	14	15	16	17	18	19	20	21	22	23	24
dose bottom [%]	1.57	2.38	3.22	3.81	4.33	4.97	5.62	6.29	6.79	7.29	7.87	8.39	8.89	9.46	9.86	10.45	10.8	11.34	11.81	12.36	12.89	13.43	13.91	14.37
dose wall [%]	4.05	5.6	6.89	8.14	9.02	9.91	10.65	11.46	12.12	12.71	13.44	14.04	14.57	15.1	15.79	16.33	16.79	17.4	17.9	18.43	18.86	19.29	19.7	20.12
dose total [%]	5.62	7.98	10.11	11.95	13.35	14.88	16.27	17.75	18.91	20	21.31	22.43	23.46	24.56	25.65	26.78	27.59	28.74	29.71	30.79	31.75	32.72	33.61	34.49
